# Supplementary material for: Importance of Genetic Polymorphisms in MT1 and MT2 Genes in Metals Homeostasis and Their Relationship with the Risk of Acute Pancreatitis Occurrence in Smokers—Preliminary Findings
Source: Int J Mol Sci. 2021 May 27;22(11):5725. doi: 10.3390/ijms22115725 (PMC8197913; doi:10.3390/ijms22115725)
Supplement: Supplementary file 1 [file ijms-22-05725-s001.zip]

Archive with 1 entries (1 files):
- ijms-1222439-supplementary.pdf
